# Supplementary material for: Designing a Territorial Composite Vulnerability Index to guide public health action in Cali, Colombia
Source: PLoS One. 2026 Jan 30;21(1):e0332486. doi: 10.1371/journal.pone.0332486 (PMC12858007; doi:10.1371/journal.pone.0332486)
Supplement: S1 Table — (XLSX) [file pone.0332486.s001.xlsx]

## Sheet: Hoja1
S1 Table. Data sources, indicator definitions, units of measure, years, and pre-processing rules
Indicator	Definition / Description	Data source	Unit of measure	Reference year	Pre-processing rules
Multidimensional poverty (%)	Proportion of the population in each commune/corregimiento classified as living in multidimensional poverty according to official methodology (considering education, childhood conditions, employment, and housing).	Departamento Administrativo Nacional de Estadística (DANE), Índice de Pobreza Multidimensional (IPM).	Percentage of total population per unit.	2018 (interpolated to 2020 for missing values).	Indicators coded so higher values = higher vulnerability. Z-score standardization; values winsorized at 1st and 99th percentiles.
Critical overcrowding (%)	Households with more than three people per room.	DANE, Censo Nacional de Población y Vivienda (CNPV).	Percentage of households per unit.	2018 (extrapolated to 2020).	Direction inverted where necessary; standardized using z-scores; winsorization at 1st/99th percentiles.
Youth unemployment (%)	Unemployment rate among population aged 14–28 years.	Observatorio de Empleo y Recursos Humanos del Valle del Cauca; DANE – Gran Encuesta Integrada de Hogares (GEIH).	Percentage of youth labor force per unit.	2019 (interpolated to 2020).	Standardized with z-scores; higher values indicate higher vulnerability.
Adult illiteracy (%)	Proportion of population aged 15 years and older unable to read or write.	DANE, CNPV; Secretaría de Educación de Cali.	Percentage of adult population per unit.	2018 (extrapolated to 2020).	Standardized with z-scores; higher values = higher vulnerability.
Limited access to basic services (%)	Households lacking adequate access to water, sanitation, or electricity.	DANE (censo y encuestas de calidad de vida); Secretaría de Planeación de Cali.	Percentage of households per unit.	2018–2019 (harmonized to 2020).	Directionality adjusted (higher = higher vulnerability); winsorization at 1st/99th percentiles; missing values (<5%) imputed via k-nearest neighbors.
Food insecurity (%)	Households reporting moderate or severe food insecurity.	Encuesta Nacional de Situación Nutricional (ENSIN); Observatorio de Seguridad Alimentaria y Nutricional (OSAN), Ministerio de Salud.	Percentage of households per unit.	2015 (interpolated to 2020).	Standardized with z-scores; higher = higher vulnerability.
Registered victims of violence and displacement (%)	Population officially registered as victims of armed conflict, displacement, or violence.	Unidad para la Atención y Reparación Integral a las Víctimas (UARIV).	Percentage of total population per unit.	2020.	Standardized with z-scores; higher = higher vulnerability.
Pre-processing summary:
Directionality adjustment: Indicators inverted where higher values represented lower vulnerability.
Standardization: All indicators transformed into z-scores.
Outlier treatment: Winsorization applied at 1st and 99th percentiles.
Missing data: Imputed with k-nearest neighbors (k=5) when ≤5%; units with >20% missing data excluded.
Abbreviations: DANE: Departamento Administrativo Nacional de Estadística; CNPV: Censo Nacional de Población y Vivienda; GEIH: Gran Encuesta Integrada de Hogares; ENSIN: Encuesta Nacional de Situación Nutricional; OSAN: Observatorio de Seguridad Alimentaria y Nutricional; UARIV: Unidad para la Atención y Reparación Integral a las Víctimas.
Source: Elaborated from study data【27†source】.
