# Supplementary material for: Designing a Territorial Composite Vulnerability Index to guide public health action in Cali, Colombia
Source: PLoS One. 2026 Jan 30;21(1):e0332486. doi: 10.1371/journal.pone.0332486 (PMC12858007; doi:10.1371/journal.pone.0332486)
Supplement: S2 Table — (XLSX) [file pone.0332486.s002.xlsx]

## Sheet: Hoja1
S2 Table. Indicator results and health outcomes by unit/commune
Unit	TCVI	IMR_per_1000	TeenPreg_per_1000	SuicideAttempts_per_1000
Commune 01	64.3543	14.3443	70.5854	5.2115
Commune 02	40.0388	14.1093	55.3058	3.68897
Commune 03	5.90648	12.9496	43.3047	3.87081
Commune 04	31.8234	28.5714	52.4795	2.86148
Commune 05	24.6497	12.5261	48.2043	3.63571
Commune 06	41.9469	12.1507	62.4269	3.34912
Commune 07	29.2802	19.6429	56.2057	3.81455
Commune 08	33.8325	20.5761	56.8602	3.43578
Commune 09	36.9618	12.7877	53.925	3.89105
Commune 10	1.55028	8.26446	43.8354	2.97276
Commune 11	58.6624	24.6377	55.2437	3.50512
Commune 12	3.60186	11.893	46.5311	2.26563
Commune 13	92.5931	28.0262	80.1753	4.11276
Commune 14	92.6795	20.1765	76.5409	4.52041
Commune 15	95.0665	27.5298	72.0752	4.75546
Commune 16	39.5614	19.0275	56.716	3.43276
Commune 17	29.9209	17.282	52.6653	3.67883
Commune 18	100	25.7511	69.8218	4.99898
Commune 19	9.81768	13.1926	49.3838	3.43069
Commune 20	52.0895	15.2905	57.034	4.25428
Commune 21	27.8872	21.9378	50.2772	3.0746
Commune 22	40.5366	22.2222	50.7825	3.89612
Corregimiento Montebello	52.4256	15.9292	62.2761	4.38884
Corregimiento La Elvira	48.0887	20.7156	61.3623	4.01675
Corregimiento Los Andes	45.6419	18.8111	54.9113	3.69587
Corregimiento Pance	44.6883	15.9363	56.8274	3.44903
Corregimiento Felidia	37.3957	17.9856	61.8378	3.48267
Corregimiento La Leonera	31.1882	12.2468	55.4388	3.58574
Corregimiento El Saladito	26.9395	13.1839	49.4259	3.36426
Corregimiento Golondrinas	22.146	14.82	48.1103	3.52178
Corregimiento Navarro	21.4015	14.2857	54.5843	3.02475
Corregimiento La Castilla	20.6745	3.78788	48.4402	3.5272
Corregimiento El Hormiguero	20.2431	8.91266	52.9037	2.95015
Corregimiento Villarmónica	18.4601	15.748	42.9068	3.17705
Corregimiento La Buitrera	10.6583	14.3713	46.3517	3.76944
Corregimiento Pichindé	8.89385	11.6009	43.7776	3.14301
Corregimiento El Palo	0.5	12.8889	47.6838	3.13213
