# Supplementary material for: Designing a Territorial Composite Vulnerability Index to guide public health action in Cali, Colombia
Source: PLoS One. 2026 Jan 30;21(1):e0332486. doi: 10.1371/journal.pone.0332486 (PMC12858007; doi:10.1371/journal.pone.0332486)
Supplement: S3 Table — (XLSX) [file pone.0332486.s003.xlsx]

## Sheet: Sheet1
S3 Table. Dataset
Unit	Multidimensional_poverty_pct	Critical_overcrowding_pct	Youth_unemployment_pct	Adult_illiteracy_pct	Limited_access_basic_services_pct	Food_insecurity_pct	Registered_victims_pct	Infant_mortality_per_1000	Adolescent_pregnancy_per_1000	Suicide_attempts_per_1000	TCVI_score	TCVI_score_rescaled
Comuna 1	38.74	2	8	6.45	17.12	33.56	18.18	18.87	53.49	15.94	0.117387	51.55
Comuna 2	29.33	5.55	21.15	6.7	15.99	31.59	1	10.37	44.61	25.85	-0.561638	35.4
Comuna 3	40.97	14.24	17.33	13.57	15.75	27.12	8.8	14.7	52.19	19.12	0.849177	68.95
Comuna 4	53.94	17.33	15.33	5.98	16.24	20.79	21.44	5	49.44	15.05	1.55645	85.77
Comuna 5	27.91	14.1	17.36	7.39	11.06	15.33	13.14	9.88	27.57	18.07	-0.829197	29.04
Comuna 6	27.91	12.46	8	6.43	15.66	24.07	3.89	13.74	31.6	22.48	-1.24866	19.06
Comuna 7	54.77	11.4	15.74	3.19	15.97	34.73	6.83	8.76	51.21	16.62	1.10768	75.1
Comuna 8	42.75	4.69	18.73	9.8	10.89	29.47	18.12	23.16	49.16	15.07	0.671693	64.73
Comuna 9	24.43	9.02	24.55	8.68	23.89	17.53	6.7	7.85	39.69	21.46	-0.375626	39.82
Comuna 10	39.42	10.49	14.19	8.79	16.88	29.14	14.37	12.8	41.76	21.47	0.609333	63.24
Comuna 11	24.52	19.15	12.68	3.93	8.49	30.87	12.99	15.65	59.16	16.96	-0.491284	37.07
Comuna 12	24.48	15.08	14.28	10.54	17.8	20.49	7.34	22.21	31.13	17.17	-0.630926	33.75
Comuna 13	34.96	3.07	21.63	2.52	9.58	28.98	29.99	7.82	48.21	21.39	0.473422	60.01
Comuna 14	5	14.97	18.59	8.21	18.46	28.2	17.75	20.82	36.97	11.31	-0.568567	35.23
Comuna 15	5.83	10.93	14.13	12.79	20.33	18.37	1	15.05	36.73	11.56	-2.05027	0
Comuna 16	23.05	9.26	19.54	3.7	10.35	30.65	14.13	10.09	56.48	15.69	-0.595216	34.6
Comuna 17	16.38	16.61	17.38	4.91	19.35	32.31	7.26	17.31	52.38	18.72	-0.407605	39.06
Comuna 18	36.03	19	21.91	6.82	16.57	36.58	19.52	16	52.2	21.87	1.8432	92.59
Comuna 19	17.93	18.43	13.24	5.09	18.63	36.34	6.2	12	59.58	28.85	-0.319129	41.17
Comuna 20	10.46	8.34	15.18	2.1	24.05	16.45	11.69	15.35	40.32	25.15	-1.78964	6.2
Comuna 21	53.09	11.36	14.84	6.73	13.25	20.05	16.71	13.07	50.23	19.04	0.755904	66.73
Comuna 22	28.04	15.01	9.28	3.49	10.69	31.93	19.63	15.57	35.35	19.89	-0.201339	43.97
Corregimiento 1	32.38	18.68	18.42	7.88	10.01	31.92	2.9	18.31	44.86	13.98	0.0182512	49.19
Corregimiento 2	10.28	10.39	18.23	3.9	10.38	31.93	9.91	22.93	38.05	19.89	-1.42987	14.75
Corregimiento 3	23.32	12.06	16.91	10.96	14.1	45	8.77	8.81	41.45	18.27	0.494208	60.51
Corregimiento 4	33.02	6.81	15.66	4.29	16.21	32.39	7.33	25.67	48.93	21.94	-0.327124	40.98
Corregimiento 5	14.33	6.3	9.53	5.61	15.88	37.01	26.92	5.24	27.73	15.04	-0.334053	40.81
Corregimiento 6	36.94	17.75	14.7	8.86	18.66	35.52	15.9	14.24	71.39	23.12	1.41148	82.32
Corregimiento 7	22.48	20.85	15.1	3.01	14.56	33.05	2.41	17.94	24.91	29.2	-0.553643	35.59
Corregimiento 8	27.06	12.71	12.72	7.18	21.82	25.14	20.05	16.4	21.79	19.35	0.257562	54.88
Corregimiento 9	22.47	18.84	16.04	10.27	13.16	33.93	29.81	11.89	57.37	22.41	1.20841	77.49
Corregimiento 10	58.81	15.18	18.98	1.93	25	21.4	20.98	13.96	51.87	24.14	2.15499	100
Corregimiento 11	31.18	9.44	26.67	7.06	17.64	25.78	1	12.53	49.36	17.59	-0.16403	44.85
Corregimiento 12	15.72	15.18	17.79	7.27	10.17	23.75	8.7	12.05	49.43	21.34	-1.24013	19.26
Corregimiento 13	43.56	21.89	18.22	8.77	9.09	28.39	22.88	19.25	39.82	20.08	1.64972	87.98
Corregimiento 14	13.3	12.92	16.49	2.99	16.92	45	6.89	16.79	26.54	20.59	-0.391082	39.46
Corregimiento 15	34.47	22.04	8	2.75	13.36	12.45	16.21	11.54	41.14	15.36	-0.669834	32.83
